# Supplementary material for: In Vitro Synergy of Colistin in Combination with Meropenem or Tigecycline against Carbapenem-Resistant Acinetobacter baumannii
Source: Antibiotics (Basel). 2021 Jul 20;10(7):880. doi: 10.3390/antibiotics10070880 (PMC8300792; doi:10.3390/antibiotics10070880)
Supplement: Supplementary file 1 [file antibiotics-10-00880-s001.zip]

Archive with 1 entries (1 files):
- antibiotics-1265440-supplementary.pdf
